# Supplementary material for: Integrative bioinformatics analysis of pyroptosis-related genes and immune infiltration patterns in childhood asthma
Source: Front Genet. 2025 Jun 20;16:1557709. doi: 10.3389/fgene.2025.1557709 (PMC12226291; doi:10.3389/fgene.2025.1557709)
Supplement: Supplementary file 1 [file Table2.xlsx]

## Sheet: Sheet1
x
ZEB2
SRP14
MLKL
CHMP2A
TOMM20
TCEA3
ADRB2
KDM5D
PCSK9
PKN2
CASP6
BECN1
ZNF329
FMR1
DHX9
MALT1
HKDC1
PRF1
RSL1D1
PTPN11
STAT6
ORMDL3
NFKBIA
DHX8
GSK3B
BAX
CAMP
BCL2
SREBF1
GZMB
GPX4
SMAD2
PRDX6
TNFRSF11B
MAPK11
NOD2
CDC37
GJB1
GAR1
OTUD4
VIM
ALOX15
LDLR
MAVS
NOD1
