# Supplementary material for: Integrative bioinformatics analysis of pyroptosis-related genes and immune infiltration patterns in childhood asthma
Source: Front Genet. 2025 Jun 20;16:1557709. doi: 10.3389/fgene.2025.1557709 (PMC12226291; doi:10.3389/fgene.2025.1557709)
Supplement: Supplementary file 2 [file Table3.xlsx]

## Sheet: Sheet1
BAX
BCL2
BECN1
CASP6
CHMP2A
DHX9
GAR1
GPX4
GSK3B
GZMB
HKDC1
LDLR
MALT1
MAPK11
MAVS
MLKL
NFKBIA
NOD1
NOD2
PCSK9
PRDX6
PRF1
RSL1D1
SREBF1
STAT6
TOMM20
VIM
ZEB2
