# Supplementary material for: Integrative bioinformatics analysis of pyroptosis-related genes and immune infiltration patterns in childhood asthma
Source: Front Genet. 2025 Jun 20;16:1557709. doi: 10.3389/fgene.2025.1557709 (PMC12226291; doi:10.3389/fgene.2025.1557709)
Supplement: Supplementary file 3 [file Table6.xlsx]

## Sheet: NOD2
#	Well	Sample Name	Target	Assay Type	Fluorescent Dye	Cq	Cq Mean	Cq SD	ΔCq Mean	ΔCq SE (Standard Error)	ΔCq SD (Standard Deviation)	ΔΔCq	Relative Fold Expression	Minimum Fold Expression	Maximum Fold Expression	Auto Threshold	Cq Threshold	Auto Baseline	Baseline Start Cycle	End Cycle	Result	Tm1	Tm2	Tm3	Tm4	Note
1	A1	control1	GAPDH	Unknown Sample	SYBR	13.49	13.63	0.150997								True	1.47	True	3	15		69.5818940735377	83.2174325540077
2	A2	control1	GAPDH	Unknown Sample	SYBR	13.79	13.63	0.150997								True	1.47	True	3	15		83.4418954123634
3	A3	control1	GAPDH	Unknown Sample	SYBR	13.61	13.63	0.150997								True	1.47	True	3	15		83.4441662133871
52	E4	control1	NOD2	Unknown Sample	SYBR	31.21	31.11	0.409268		17.48			0	1		True	1.45	True	3	15		82.0613291629036
53	E5	control1	NOD2	Unknown Sample	SYBR	31.46	31.11	0.409268		17.48			0	1		True	1.45	True	3	15		81.8808238080007
54	E6	control1	NOD2	Unknown Sample	SYBR	30.66	31.11	0.409268		17.48			0	1		True	1.45	True	3	15		81.8808238080007
13	B1	control2	GAPDH	Unknown Sample	SYBR	13.35	13.4467	0.112398								True	1.47	True	3	15		83.2196998556073
14	B2	control2	GAPDH	Unknown Sample	SYBR	13.42	13.4467	0.112398								True	1.47	True	3	15		83.2196998556073
15	B3	control2	GAPDH	Unknown Sample	SYBR	13.57	13.4467	0.112398								True	1.47	True	3	15		83.4441662133871
64	F4	control2	NOD2	Unknown Sample	SYBR	31.42	31.395	0.0353553		17.9483			0.468333	0.722799		True	1.45	True	3	15		63.4247256156274	81.8309451606157
65	F5	control2	NOD2	Unknown Sample	SYBR	31.37	31.395	0.0353553		17.9483			0.468333	0.722799		True	1.45	True	3	15		81.8808238080007
66	F6	control2	NOD2	Unknown Sample	SYBR		31.395	0.0353553		17.9483			0.468333	0.722799		True	1.45	True	3	15		81.8854760589403
25	C1	control3	GAPDH	Unknown Sample	SYBR	13.57	13.7133	0.125033								True	1.47	True	3	15		83.4418954123634
26	C2	control3	GAPDH	Unknown Sample	SYBR	13.8	13.7133	0.125033								True	1.47	True	3	15		83.2196998556073
27	C3	control3	GAPDH	Unknown Sample	SYBR	13.77	13.7133	0.125033								True	1.47	True	3	15		83.4441662133871
76	G4	control3	NOD2	Unknown Sample	SYBR	31.01	31.105	0.13435		17.3917			-0.0883333	1.06314		True	1.45	True	3	15		82.0613291629036
77	G5	control3	NOD2	Unknown Sample	SYBR		31.105	0.13435		17.3917			-0.0883333	1.06314		True	1.45	True	3	15		61.9323342677306	81.8808238080007
78	G6	control3	NOD2	Unknown Sample	SYBR	31.2	31.105	0.13435		17.3917			-0.0883333	1.06314		True	1.45	True	3	15		81.8808238080007
37	D1	control4	GAPDH	Unknown Sample	SYBR	13.72	13.6767	0.083865								True	1.47	True	3	15		83.2196998556073
38	D2	control4	GAPDH	Unknown Sample	SYBR	13.58	13.6767	0.083865								True	1.47	True	3	15		83.2196998556073
39	D3	control4	GAPDH	Unknown Sample	SYBR	13.73	13.6767	0.083865								True	1.47	True	3	15		83.4418954123634
88	H4	control4	NOD2	Unknown Sample	SYBR	30.66	30.94	0.25865		17.2633			-0.216667	1.16205		True	1.45	True	3	15		82.0613291629036
89	H5	control4	NOD2	Unknown Sample	SYBR	30.99	30.94	0.25865		17.2633			-0.216667	1.16205		True	1.45	True	3	15		81.8808238080007
90	H6	control4	NOD2	Unknown Sample	SYBR	31.17	30.94	0.25865		17.2633			-0.216667	1.16205		True	1.45	True	3	15		82.113436354977
49	E1	control5	GAPDH	Unknown Sample	SYBR	13.5	13.6	0.105357								True	1.47	True	3	15		83.4441662133871
50	E2	control5	GAPDH	Unknown Sample	SYBR	13.59	13.6	0.105357								True	1.47	True	3	15		83.4441662133871
51	E3	control5	GAPDH	Unknown Sample	SYBR	13.71	13.6	0.105357								True	1.47	True	3	15		83.2196998556073
7	A7	control5	NOD2	Unknown Sample	SYBR	31.03	31.1533	0.125033		17.5533			0.0733333	0.950439		True	1.45	True	3	15		60.629909238501	82.1180636049175
8	A8	control5	NOD2	Unknown Sample	SYBR	31.15	31.1533	0.125033		17.5533			0.0733333	0.950439		True	1.45	True	3	15		82.1180636049175
9	A9	control5	NOD2	Unknown Sample	SYBR	31.28	31.1533	0.125033		17.5533			0.0733333	0.950439		True	1.45	True	3	15		82.3141652793077
61	F1	control6	GAPDH	Unknown Sample	SYBR	13.76	13.6633	0.105987								True	1.47	True	3	15		83.2196998556073
62	F2	control6	GAPDH	Unknown Sample	SYBR	13.68	13.6633	0.105987								True	1.47	True	3	15		83.4418954123634
63	F3	control6	GAPDH	Unknown Sample	SYBR	13.55	13.6633	0.105987								True	1.47	True	3	15		83.4418954123634
19	B7	control6	NOD2	Unknown Sample	SYBR	31.03	30.94	0.266646		17.2767			-0.203333	1.15136		True	1.45	True	3	15		82.1157499799473
20	B8	control6	NOD2	Unknown Sample	SYBR	31.15	30.94	0.266646		17.2767			-0.203333	1.15136		True	1.45	True	3	15		82.113436354977
21	B9	control6	NOD2	Unknown Sample	SYBR	30.64	30.94	0.266646		17.2767			-0.203333	1.15136		True	1.45	True	3	15		82.079231810222
73	G1	CA1	GAPDH	Unknown Sample	SYBR	13.55	13.58	0.07								True	1.47	True	3	15		83.4464370144108
74	G2	CA1	GAPDH	Unknown Sample	SYBR	13.53	13.58	0.07								True	1.47	True	3	15		83.4464370144108
75	G3	CA1	GAPDH	Unknown Sample	SYBR	13.66	13.58	0.07								True	1.47	True	3	15		62.5053530830656	83.2196998556073
31	C7	CA1	NOD2	Unknown Sample	SYBR	30.66	30.75	0.101489		17.17			-0.31	1.23971		True	1.45	True	3	15		82.113436354977
32	C8	CA1	NOD2	Unknown Sample	SYBR	30.86	30.75	0.101489		17.17			-0.31	1.23971		True	1.45	True	3	15		61.7103744908457	82.113436354977
33	C9	CA1	NOD2	Unknown Sample	SYBR	30.73	30.75	0.101489		17.17			-0.31	1.23971		True	1.45	True	3	15		82.079231810222
85	H1	CA2	GAPDH	Unknown Sample	SYBR	13.68	13.5167	0.1823								True	1.47	True	3	15		83.8968550111661
86	H2	CA2	GAPDH	Unknown Sample	SYBR	13.55	13.5167	0.1823								True	1.47	True	3	15		85.2695895993356
87	H3	CA2	GAPDH	Unknown Sample	SYBR	13.32	13.5167	0.1823								True	1.47	True	3	15		83.4464370144108
43	D7	CA2	NOD2	Unknown Sample	SYBR	30.31	30.8867	0.512478		17.37			-0.11	1.07923		True	1.45	True	3	15		81.8854760589403
44	D8	CA2	NOD2	Unknown Sample	SYBR	31.06	30.8867	0.512478		17.37			-0.11	1.07923		True	1.45	True	3	15		82.113436354977
45	D9	CA2	NOD2	Unknown Sample	SYBR	31.29	30.8867	0.512478		17.37			-0.11	1.07923		True	1.45	True	3	15		61.739558967372	82.079231810222
4	A4	CA3	GAPDH	Unknown Sample	SYBR	13.69	13.67	0.02								True	1.47	True	3	15		83.4464370144108
5	A5	CA3	GAPDH	Unknown Sample	SYBR	13.65	13.67	0.02								True	1.47	True	3	15		83.486255104275
6	A6	CA3	GAPDH	Unknown Sample	SYBR	13.67	13.67	0.02								True	1.47	True	3	15		83.7178284408112
55	E7	CA3	NOD2	Unknown Sample	SYBR	31.04	30.9533	0.185831		17.2833			-0.196667	1.14605		True	1.45	True	3	15		81.8831499334705
56	E8	CA3	NOD2	Unknown Sample	SYBR	30.74	30.9533	0.185831		17.2833			-0.196667	1.14605		True	1.45	True	3	15		81.8854760589403
57	E9	CA3	NOD2	Unknown Sample	SYBR	31.08	30.9533	0.185831		17.2833			-0.196667	1.14605		True	1.45	True	3	15		81.8521297112209
16	B4	CA4	GAPDH	Unknown Sample	SYBR	13.7	13.4467	0.421584								True	1.47	True	3	15		83.6735331046656
17	B5	CA4	GAPDH	Unknown Sample	SYBR	12.96	13.4467	0.421584								True	1.47	True	3	15		83.7155283047189
18	B6	CA4	GAPDH	Unknown Sample	SYBR	13.68	13.4467	0.421584								True	1.47	True	3	15		83.7201285769036
67	F7	CA4	NOD2	Unknown Sample	SYBR	31.32	30.9233	0.353883		17.4767			-0.00333333	1.00231		True	1.45	True	3	15		81.8808238080007
68	F8	CA4	NOD2	Unknown Sample	SYBR	30.64	30.9233	0.353883		17.4767			-0.00333333	1.00231		True	1.45	True	3	15		81.8831499334705
69	F9	CA4	NOD2	Unknown Sample	SYBR	30.81	30.9233	0.353883		17.4767			-0.00333333	1.00231		True	1.45	True	3	15		81.8498123428637
28	C4	CA5	GAPDH	Unknown Sample	SYBR	13.74	13.7267	0.0321455								True	1.47	True	3	15		83.6735331046656
29	C5	CA5	GAPDH	Unknown Sample	SYBR	13.75	13.7267	0.0321455								True	1.47	True	3	15		83.486255104275
30	C6	CA5	GAPDH	Unknown Sample	SYBR	13.69	13.7267	0.0321455								True	1.47	True	3	15		83.7155283047189
79	G7	CA5	NOD2	Unknown Sample	SYBR	30.45	30.49	0.272213		16.7633			-0.716667	1.64338		True	1.45	True	3	15		61.4926484914189	81.8831499334705
80	G8	CA5	NOD2	Unknown Sample	SYBR	30.78	30.49	0.272213		16.7633			-0.716667	1.64338		True	1.45	True	3	15		81.8831499334705
81	G9	CA5	NOD2	Unknown Sample	SYBR	30.24	30.49	0.272213		16.7633			-0.716667	1.64338		True	1.45	True	3	15		61.9606720951305	81.8521297112209
40	D4	CA6	GAPDH	Unknown Sample	SYBR	13.7	13.68	0.0818535								True	1.47	True	3	15		83.668975514737
41	D5	CA6	GAPDH	Unknown Sample	SYBR	13.75	13.68	0.0818535								True	1.47	True	3	15		83.4908405682839
42	D6	CA6	GAPDH	Unknown Sample	SYBR	13.59	13.68	0.0818535								True	1.47	True	3	15		83.4885478362794
91	H7	CA6	NOD2	Unknown Sample	SYBR	31.27	30.5767	0.600444		16.8967			-0.583333	1.49831		True	1.45	True	3	15		81.8831499334705
92	H8	CA6	NOD2	Unknown Sample	SYBR	30.23	30.5767	0.600444		16.8967			-0.583333	1.49831		True	1.45	True	3	15		81.8854760589403
93	H9	CA6	NOD2	Unknown Sample	SYBR	30.23	30.5767	0.600444		16.8967			-0.583333	1.49831		True	1.45	True	3	15		81.8521297112209

## Sheet: NFKBIA
#	Well	Sample Name	Target	Assay Type	Fluorescent Dye	Cq	Cq Mean	Cq SD	ΔCq Mean	ΔCq SE (Standard Error)	ΔCq SD (Standard Deviation)	ΔΔCq	Relative Fold Expression	Minimum Fold Expression	Maximum Fold Expression	Auto Threshold	Cq Threshold	Auto Baseline	Baseline Start Cycle	End Cycle	Result	Tm1	Tm2	Tm3	Tm4	Note
1	A1	control1	GAPDH	Unknown Sample	SYBR	13.49	13.63	0.150997								True	1.47	True	3	15		69.5818940735377	83.2174325540077
2	A2	control1	GAPDH	Unknown Sample	SYBR	13.79	13.63	0.150997								True	1.47	True	3	15		83.4418954123634
3	A3	control1	GAPDH	Unknown Sample	SYBR	13.61	13.63	0.150997								True	1.47	True	3	15		83.4441662133871
10	A10	control1	NFKBIA	Unknown Sample	SYBR	21.29	21.37	0.13		7.74			0	1		True	1.46	True	3	15		61.5183241618129	86.1741739866617
11	A11	control1	NFKBIA	Unknown Sample	SYBR	21.52	21.37	0.13		7.74			0	1		True	1.46	True	3	15		85.9565528850423
12	A12	control1	NFKBIA	Unknown Sample	SYBR	21.3	21.37	0.13		7.74			0	1		True	1.46	True	3	15		85.9565528850423
13	B1	control2	GAPDH	Unknown Sample	SYBR	13.35	13.4467	0.112398								True	1.47	True	3	15		83.2196998556073
14	B2	control2	GAPDH	Unknown Sample	SYBR	13.42	13.4467	0.112398								True	1.47	True	3	15		83.2196998556073
15	B3	control2	GAPDH	Unknown Sample	SYBR	13.57	13.4467	0.112398								True	1.47	True	3	15		83.4441662133871
22	B10	control2	NFKBIA	Unknown Sample	SYBR	21.34	21.4567	0.102144		8.01			0.27	0.82932		True	1.46	True	3	15		61.085078682639	85.9565528850423
23	B11	control2	NFKBIA	Unknown Sample	SYBR	21.5	21.4567	0.102144		8.01			0.27	0.82932		True	1.46	True	3	15		85.9565528850423
24	B12	control2	NFKBIA	Unknown Sample	SYBR	21.53	21.4567	0.102144		8.01			0.27	0.82932		True	1.46	True	3	15		85.9565528850423
25	C1	control3	GAPDH	Unknown Sample	SYBR	13.57	13.7133	0.125033								True	1.47	True	3	15		83.4418954123634
26	C2	control3	GAPDH	Unknown Sample	SYBR	13.8	13.7133	0.125033								True	1.47	True	3	15		83.2196998556073
27	C3	control3	GAPDH	Unknown Sample	SYBR	13.77	13.7133	0.125033								True	1.47	True	3	15		83.4441662133871
34	C10	control3	NFKBIA	Unknown Sample	SYBR	21.59	21.4867	0.100167		7.77333			0.0333333	0.97716		True	1.46	True	3	15		86.1741739866617
35	C11	control3	NFKBIA	Unknown Sample	SYBR	21.39	21.4867	0.100167		7.77333			0.0333333	0.97716		True	1.46	True	3	15		60.8700088059333	85.9565528850423
36	C12	control3	NFKBIA	Unknown Sample	SYBR	21.48	21.4867	0.100167		7.77333			0.0333333	0.97716		True	1.46	True	3	15		85.9565528850423	61.741769898971
37	D1	control4	GAPDH	Unknown Sample	SYBR	13.72	13.6767	0.083865								True	1.47	True	3	15		83.2196998556073
38	D2	control4	GAPDH	Unknown Sample	SYBR	13.58	13.6767	0.083865								True	1.47	True	3	15		83.2196998556073
39	D3	control4	GAPDH	Unknown Sample	SYBR	13.73	13.6767	0.083865								True	1.47	True	3	15		83.4418954123634
46	D10	control4	NFKBIA	Unknown Sample	SYBR	21.51	21.6167	0.0945163		7.94			0.2	0.870551		True	1.46	True	3	15		85.9565528850423
47	D11	control4	NFKBIA	Unknown Sample	SYBR	21.69	21.6167	0.0945163		7.94			0.2	0.870551		True	1.46	True	3	15		61.741769898971	85.9565528850423
48	D12	control4	NFKBIA	Unknown Sample	SYBR	21.65	21.6167	0.0945163		7.94			0.2	0.870551		True	1.46	True	3	15		85.9565528850423	61.5205144005525
49	E1	control5	GAPDH	Unknown Sample	SYBR	13.5	13.6	0.105357								True	1.47	True	3	15		83.4441662133871
50	E2	control5	GAPDH	Unknown Sample	SYBR	13.59	13.6	0.105357								True	1.47	True	3	15		83.4441662133871
51	E3	control5	GAPDH	Unknown Sample	SYBR	13.71	13.6	0.105357								True	1.47	True	3	15		83.2196998556073
58	G10	control5	NFKBIA	Unknown Sample	SYBR	21.92	21.9233	0.0057735		8.32333			0.583333	0.66742		True	1.46	True	3	15		85.9565528850423
59	G11	control5	NFKBIA	Unknown Sample	SYBR	21.93	21.9233	0.0057735		8.32333			0.583333	0.66742		True	1.46	True	3	15		85.9565528850423
60	G12	control5	NFKBIA	Unknown Sample	SYBR	21.92	21.9233	0.0057735		8.32333			0.583333	0.66742		True	1.46	True	3	15		85.9565528850423	60.6558485979295
61	F1	control6	GAPDH	Unknown Sample	SYBR	13.76	13.6633	0.105987								True	1.47	True	3	15		83.2196998556073
62	F2	control6	GAPDH	Unknown Sample	SYBR	13.68	13.6633	0.105987								True	1.47	True	3	15		83.4418954123634
63	F3	control6	GAPDH	Unknown Sample	SYBR	13.55	13.6633	0.105987								True	1.47	True	3	15		83.4418954123634
70	F10	control6	NFKBIA	Unknown Sample	SYBR	21.26	21.4333	0.16563		7.77			0.03	0.97942		True	1.46	True	3	15		85.9543322615563
71	F11	control6	NFKBIA	Unknown Sample	SYBR	21.45	21.4333	0.16563		7.77			0.03	0.97942		True	1.46	True	3	15		85.9543322615563
72	F12	control6	NFKBIA	Unknown Sample	SYBR	21.59	21.4333	0.16563		7.77			0.03	0.97942		True	1.46	True	3	15		85.9565528850423	61.085078682639
73	G1	CA1	GAPDH	Unknown Sample	SYBR	13.55	13.58	0.07								True	1.47	True	3	15		83.4464370144108
74	G2	CA1	GAPDH	Unknown Sample	SYBR	13.53	13.58	0.07								True	1.47	True	3	15		83.4464370144108
75	G3	CA1	GAPDH	Unknown Sample	SYBR	13.66	13.58	0.07								True	1.47	True	3	15		62.5053530830656	83.2196998556073
82	E10	CA1	NFKBIA	Unknown Sample	SYBR	21.37	21.4933	0.115902		7.91333			0.173333	0.886791		True	1.46	True	3	15		60.6601318020896	85.9565528850423
83	E11	CA1	NFKBIA	Unknown Sample	SYBR	21.6	21.4933	0.115902		7.91333			0.173333	0.886791		True	1.46	True	3	15		86.1741739866617
84	E12	CA1	NFKBIA	Unknown Sample	SYBR	21.51	21.4933	0.115902		7.91333			0.173333	0.886791		True	1.46	True	3	15		86.1741739866617
85	H1	CA2	GAPDH	Unknown Sample	SYBR	13.68	13.5167	0.1823								True	1.47	True	3	15		83.8968550111661
86	H2	CA2	GAPDH	Unknown Sample	SYBR	13.55	13.5167	0.1823								True	1.47	True	3	15		85.2695895993356
87	H3	CA2	GAPDH	Unknown Sample	SYBR	13.32	13.5167	0.1823								True	1.47	True	3	15		83.4464370144108
94	H10	CA2	NFKBIA	Unknown Sample	SYBR	21.98	21.9933	0.023094		8.47667			0.736667	0.600124		True	1.46	True	3	15		86.1741739866617
95	H11	CA2	NFKBIA	Unknown Sample	SYBR	22.02	21.9933	0.023094		8.47667			0.736667	0.600124		True	1.46	True	3	15		86.178615916245
96	H12	CA2	NFKBIA	Unknown Sample	SYBR	21.98	21.9933	0.023094		8.47667			0.736667	0.600124		True	1.46	True	3	15		86.3984941688866
4	A4	CA3	GAPDH	Unknown Sample	SYBR	13.69	13.67	0.02								True	1.47	True	3	15		83.4464370144108
5	A5	CA3	GAPDH	Unknown Sample	SYBR	13.65	13.67	0.02								True	1.47	True	3	15		83.486255104275
6	A6	CA3	GAPDH	Unknown Sample	SYBR	13.67	13.67	0.02								True	1.47	True	3	15		83.7178284408112
1	A1	CA3	NFKBIA	Unknown Sample	SYBR	21.8	21.7433	0.0737111		8.07333			0.333333	0.793701		True	1.49106918283832	True	3	15		86.3331252386952	67.7070255338002
2	A2	CA3	NFKBIA	Unknown Sample	SYBR	21.77	21.7433	0.0737111		8.07333			0.333333	0.793701		True	1.49106918283832	True	3	15		86.1677385390987	64.3145821796107
3	A3	CA3	NFKBIA	Unknown Sample	SYBR	21.66	21.7433	0.0737111		8.07333			0.333333	0.793701		True	1.49106918283832	True	3	15		86.0026898347477	63.0421236790332
16	B4	CA4	GAPDH	Unknown Sample	SYBR	13.7	13.4467	0.421584								True	1.47	True	3	15		83.6735331046656
17	B5	CA4	GAPDH	Unknown Sample	SYBR	12.96	13.4467	0.421584								True	1.47	True	3	15		83.7155283047189
18	B6	CA4	GAPDH	Unknown Sample	SYBR	13.68	13.4467	0.421584								True	1.47	True	3	15		83.7201285769036
13	B1	CA4	NFKBIA	Unknown Sample	SYBR	21.95	21.78	0.186815		8.33333			0.593333	0.66281		True	1.49106918283832	True	3	15		86.1660845914876	64.9629986407952
14	B2	CA4	NFKBIA	Unknown Sample	SYBR	21.58	21.78	0.186815		8.33333			0.593333	0.66281		True	1.49106918283832	True	3	15		86.0010225413116	61.9880773386586
15	B3	CA4	NFKBIA	Unknown Sample	SYBR	21.81	21.78	0.186815		8.33333			0.593333	0.66281		True	1.49106918283832	True	3	15		85.9993552478755	61.983824433948
28	C4	CA5	GAPDH	Unknown Sample	SYBR	13.74	13.7267	0.0321455								True	1.47	True	3	15		83.6735331046656
29	C5	CA5	GAPDH	Unknown Sample	SYBR	13.75	13.7267	0.0321455								True	1.47	True	3	15		83.486255104275
30	C6	CA5	GAPDH	Unknown Sample	SYBR	13.69	13.7267	0.0321455								True	1.47	True	3	15		83.7155283047189
25	C1	CA5	NFKBIA	Unknown Sample	SYBR	21.82	21.7333	0.150111		8.00667			0.266667	0.831238		True	1.49106918283832	True	3	15		86.0010225413116	64.1000025718257
26	C2	CA5	NFKBIA	Unknown Sample	SYBR	21.82	21.7333	0.150111		8.00667			0.266667	0.831238		True	1.49106918283832	True	3	15		85.8343866621896	62.1985883112876
27	C3	CA5	NFKBIA	Unknown Sample	SYBR	21.56	21.7333	0.150111		8.00667			0.266667	0.831238		True	1.49106918283832	True	3	15		85.8327033092744	60.9155497484371
40	D4	CA6	GAPDH	Unknown Sample	SYBR	13.7	13.68	0.0818535								True	1.47	True	3	15		83.668975514737
41	D5	CA6	GAPDH	Unknown Sample	SYBR	13.75	13.68	0.0818535								True	1.47	True	3	15		83.4908405682839
42	D6	CA6	GAPDH	Unknown Sample	SYBR	13.59	13.68	0.0818535								True	1.47	True	3	15		83.4885478362794
37	D1	CA6	NFKBIA	Unknown Sample	SYBR	21.82	21.69	0.117898		8.01			0.27	0.82932		True	1.49106918283832	True	3	15		85.9993552478755	63.8883922984648
38	D2	CA6	NFKBIA	Unknown Sample	SYBR	21.59	21.69	0.117898		8.01			0.27	0.82932		True	1.49106918283832	True	3	15		85.8327033092744	61.9880773386586
39	D3	CA6	NFKBIA	Unknown Sample	SYBR	21.66	21.69	0.117898		8.01			0.27	0.82932		True	1.49106918283832	True	3	15		85.6643538604114	61.3469573485887

## Sheet: Bax
#	Well	Sample Name	Target	Assay Type	Fluorescent Dye	Cq	Cq Mean	Cq SD	ΔCq Mean	ΔCq SE (Standard Error)	ΔCq SD (Standard Deviation)	ΔΔCq	Relative Fold Expression	Minimum Fold Expression	Maximum Fold Expression	Auto Threshold	Cq Threshold	Auto Baseline	Baseline Start Cycle	End Cycle	Result	Tm1	Tm2	Tm3	Tm4	Note
1	A1	control1	GAPDH	Unknown Sample	SYBR	13.49	13.63	0.150997								True	1.47	True	3	15		69.5818940735377	83.2174325540077
2	A2	control1	GAPDH	Unknown Sample	SYBR	13.79	13.63	0.150997								True	1.47	True	3	15		83.4418954123634
3	A3	control1	GAPDH	Unknown Sample	SYBR	13.61	13.63	0.150997								True	1.47	True	3	15		83.4441662133871
49	E1	control1	Bax	Unknown Sample	SYBR	21.84	21.6767	0.143643		8.04667			0	1		True	1.49	True	3	15		84.2018145955597	64.1000025718257
50	E2	control1	Bax	Unknown Sample	SYBR	21.57	21.6767	0.143643		8.04667			0	1		True	1.49	True	3	15		84.0113149676023	62.6235848486957
51	E3	control1	Bax	Unknown Sample	SYBR	21.62	21.6767	0.143643		8.04667			0	1		True	1.49	True	3	15		84.0093710938477	61.3448156352938
13	B1	control2	GAPDH	Unknown Sample	SYBR	13.35	13.4467	0.112398								True	1.47	True	3	15		83.2196998556073
14	B2	control2	GAPDH	Unknown Sample	SYBR	13.42	13.4467	0.112398								True	1.47	True	3	15		83.2196998556073
15	B3	control2	GAPDH	Unknown Sample	SYBR	13.57	13.4467	0.112398								True	1.47	True	3	15		83.4441662133871
61	F1	control2	Bax	Unknown Sample	SYBR	21.69	21.64	0.0953939		8.19333			0.146667	0.903335		True	1.49	True	3	15		84.2018145955597	65.3846777552771
62	F2	control2	Bax	Unknown Sample	SYBR	21.7	21.64	0.0953939		8.19333			0.146667	0.903335		True	1.49	True	3	15		84.0093710938477	62.8319138518712
63	F3	control2	Bax	Unknown Sample	SYBR	21.53	21.64	0.0953939		8.19333			0.146667	0.903335		True	1.49	True	3	15		84.007427220093	62.8340159297088
25	C1	control3	GAPDH	Unknown Sample	SYBR	13.57	13.7133	0.125033								True	1.47	True	3	15		83.4418954123634
26	C2	control3	GAPDH	Unknown Sample	SYBR	13.8	13.7133	0.125033								True	1.47	True	3	15		83.2196998556073
27	C3	control3	GAPDH	Unknown Sample	SYBR	13.77	13.7133	0.125033								True	1.47	True	3	15		83.4441662133871
73	G1	control3	Bax	Unknown Sample	SYBR	21.71	21.6333	0.100167		7.92			-0.126667	1.09177		True	1.49	True	3	15		84.2037505482347	66.2233086533311
74	G2	control3	Bax	Unknown Sample	SYBR	21.52	21.6333	0.100167		7.92			-0.126667	1.09177		True	1.49	True	3	15		84.007427220093
75	G3	control3	Bax	Unknown Sample	SYBR	21.67	21.6333	0.100167		7.92			-0.126667	1.09177		True	1.49	True	3	15		84.0093710938477	62.196469669477
37	D1	control4	GAPDH	Unknown Sample	SYBR	13.72	13.6767	0.083865								True	1.47	True	3	15		83.2196998556073
38	D2	control4	GAPDH	Unknown Sample	SYBR	13.58	13.6767	0.083865								True	1.47	True	3	15		83.2196998556073
39	D3	control4	GAPDH	Unknown Sample	SYBR	13.73	13.6767	0.083865								True	1.47	True	3	15		83.4418954123634
85	H1	control4	Bax	Unknown Sample	SYBR	21.72	21.6233	0.112398		7.94667			-0.1	1.07177		True	1.49	True	3	15		84.3954098630569	68.1297684858033
86	H2	control4	Bax	Unknown Sample	SYBR	21.65	21.6233	0.112398		7.94667			-0.1	1.07177		True	1.49	True	3	15		84.2018145955597	65.5950793258218
87	H3	control4	Bax	Unknown Sample	SYBR	21.5	21.6233	0.112398		7.94667			-0.1	1.07177		True	1.49	True	3	15		84.0113149676023	66.0170276385644
49	E1	control5	GAPDH	Unknown Sample	SYBR	13.5	13.6	0.105357								True	1.47	True	3	15		83.4441662133871
50	E2	control5	GAPDH	Unknown Sample	SYBR	13.59	13.6	0.105357								True	1.47	True	3	15		83.4441662133871
51	E3	control5	GAPDH	Unknown Sample	SYBR	13.71	13.6	0.105357								True	1.47	True	3	15		83.2196998556073
4	A4	control5	Bax	Unknown Sample	SYBR	21.59	21.66	0.0888819		8.06			0.0133333	0.990801		True	1.49	True	3	15		84.2037505482347	64.1000025718257
5	A5	control5	Bax	Unknown Sample	SYBR	21.63	21.66	0.0888819		8.06			0.0133333	0.990801		True	1.49	True	3	15		84.3687149447031	63.4375769396895
6	A6	control5	Bax	Unknown Sample	SYBR	21.76	21.66	0.0888819		8.06			0.0133333	0.990801		True	1.49	True	3	15		84.3667826822871	63.014793135607
61	F1	control6	GAPDH	Unknown Sample	SYBR	13.76	13.6633	0.105987								True	1.47	True	3	15		83.2196998556073
62	F2	control6	GAPDH	Unknown Sample	SYBR	13.68	13.6633	0.105987								True	1.47	True	3	15		83.4418954123634
63	F3	control6	GAPDH	Unknown Sample	SYBR	13.55	13.6633	0.105987								True	1.47	True	3	15		83.4418954123634
16	B4	control6	Bax	Unknown Sample	SYBR	21.75	21.7133	0.0321455		8.05			0.00333333	0.997692		True	1.49	True	3	15		84.2018145955597	61.7748442642086
17	B5	control6	Bax	Unknown Sample	SYBR	21.7	21.7133	0.0321455		8.05			0.00333333	0.997692		True	1.49	True	3	15		84.1753575732022	62.5938029683641
18	B6	control6	Bax	Unknown Sample	SYBR	21.69	21.7133	0.0321455		8.05			0.00333333	0.997692		True	1.49	True	3	15		84.1753575732022	62.172308373375
73	G1	CA1	GAPDH	Unknown Sample	SYBR	13.55	13.58	0.07								True	1.47	True	3	15		83.4464370144108
74	G2	CA1	GAPDH	Unknown Sample	SYBR	13.53	13.58	0.07								True	1.47	True	3	15		83.4464370144108
75	G3	CA1	GAPDH	Unknown Sample	SYBR	13.66	13.58	0.07								True	1.47	True	3	15		62.5053530830656	83.2196998556073
28	C4	CA1	Bax	Unknown Sample	SYBR	21.25	21.1833	0.057735		7.60333			-0.443333	1.35974		True	1.49	True	3	15		84.0093710938477	62.4083338505382
29	C5	CA1	Bax	Unknown Sample	SYBR	21.15	21.1833	0.057735		7.60333			-0.443333	1.35974		True	1.49	True	3	15		84.173423972726	62.7999977524884
30	C6	CA1	Bax	Unknown Sample	SYBR	21.15	21.1833	0.057735		7.60333			-0.443333	1.35974		True	1.49	True	3	15		84.1714903722498	61.5332240973203
85	H1	CA2	GAPDH	Unknown Sample	SYBR	13.68	13.5167	0.1823								True	1.47	True	3	15		83.8968550111661
86	H2	CA2	GAPDH	Unknown Sample	SYBR	13.55	13.5167	0.1823								True	1.47	True	3	15		85.2695895993356
87	H3	CA2	GAPDH	Unknown Sample	SYBR	13.32	13.5167	0.1823								True	1.47	True	3	15		83.4464370144108
40	D4	CA2	Bax	Unknown Sample	SYBR	21.21	21.23	0.034641		7.71333			-0.333333	1.25992		True	1.49	True	3	15		84.0093710938477	61.5589825925956
41	D5	CA2	Bax	Unknown Sample	SYBR	21.27	21.23	0.034641		7.71333			-0.333333	1.25992		True	1.49	True	3	15		84.1714903722498	62.3790387296057
42	D6	CA2	Bax	Unknown Sample	SYBR	21.21	21.23	0.034641		7.71333			-0.333333	1.25992		True	1.49	True	3	15		83.9828508966116	62.5938029683641
4	A4	CA3	GAPDH	Unknown Sample	SYBR	13.69	13.67	0.02								True	1.47	True	3	15		83.4464370144108
5	A5	CA3	GAPDH	Unknown Sample	SYBR	13.65	13.67	0.02								True	1.47	True	3	15		83.486255104275
6	A6	CA3	GAPDH	Unknown Sample	SYBR	13.67	13.67	0.02								True	1.47	True	3	15		83.7178284408112
52	E4	CA3	Bax	Unknown Sample	SYBR	21.12	21.1567	0.0351188		7.48667			-0.56	1.47427		True	1.49	True	3	15		84.007427220093	61.9859508863033
53	E5	CA3	Bax	Unknown Sample	SYBR	21.16	21.1567	0.0351188		7.48667			-0.56	1.47427		True	1.49	True	3	15		83.9828508966116	61.9587159181016
54	E6	CA3	Bax	Unknown Sample	SYBR	21.19	21.1567	0.0351188		7.48667			-0.56	1.47427		True	1.49	True	3	15		83.980926004003	61.7486159649513
16	B4	CA4	GAPDH	Unknown Sample	SYBR	13.7	13.4467	0.421584								True	1.47	True	3	15		83.6735331046656
17	B5	CA4	GAPDH	Unknown Sample	SYBR	12.96	13.4467	0.421584								True	1.47	True	3	15		83.7155283047189
18	B6	CA4	GAPDH	Unknown Sample	SYBR	13.68	13.4467	0.421584								True	1.47	True	3	15		83.7201285769036
64	F4	CA4	Bax	Unknown Sample	SYBR	21.2	21.2067	0.0208167		7.76			-0.286667	1.21982		True	1.49	True	3	15		83.817403237557	61.5611199337086
65	F5	CA4	Bax	Unknown Sample	SYBR	21.23	21.2067	0.0208167		7.76			-0.286667	1.21982		True	1.49	True	3	15		83.9828508966116	62.3811442914251
66	F6	CA4	Bax	Unknown Sample	SYBR	21.19	21.2067	0.0208167		7.76			-0.286667	1.21982		True	1.49	True	3	15		83.9790011113945	62.172308373375
28	C4	CA5	GAPDH	Unknown Sample	SYBR	13.74	13.7267	0.0321455								True	1.47	True	3	15		83.6735331046656
29	C5	CA5	GAPDH	Unknown Sample	SYBR	13.75	13.7267	0.0321455								True	1.47	True	3	15		83.486255104275
30	C6	CA5	GAPDH	Unknown Sample	SYBR	13.69	13.7267	0.0321455								True	1.47	True	3	15		83.7155283047189
76	G4	CA5	Bax	Unknown Sample	SYBR	21.26	21.2333	0.0550757		7.50667			-0.54	1.45397		True	1.49	True	3	15		84.007427220093	61.5568452514825
77	G5	CA5	Bax	Unknown Sample	SYBR	21.17	21.2333	0.0550757		7.50667			-0.54	1.45397		True	1.49	True	3	15		83.9828508966116	63.4375769396895
78	G6	CA5	Bax	Unknown Sample	SYBR	21.27	21.2333	0.0550757		7.50667			-0.54	1.45397		True	1.49	True	3	15		83.980926004003	63.6456153543108
40	D4	CA6	GAPDH	Unknown Sample	SYBR	13.7	13.68	0.0818535								True	1.47	True	3	15		83.668975514737
41	D5	CA6	GAPDH	Unknown Sample	SYBR	13.75	13.68	0.0818535								True	1.47	True	3	15		83.4908405682839
42	D6	CA6	GAPDH	Unknown Sample	SYBR	13.59	13.68	0.0818535								True	1.47	True	3	15		83.4885478362794
88	H4	CA6	Bax	Unknown Sample	SYBR	21.26	21.2	0.0953939		7.52			-0.526667	1.4406		True	1.49	True	3	15		84.0113149676023	63.0421236790332
89	H5	CA6	Bax	Unknown Sample	SYBR	21.25	21.2	0.0953939		7.52			-0.526667	1.4406		True	1.49	True	3	15		84.1714903722498	63.8583251239646
90	H6	CA6	Bax	Unknown Sample	SYBR	21.09	21.2	0.0953939		7.52			-0.526667	1.4406		True	1.49	True	3	15		83.9828508966116	65.567175556817

## Sheet: BCL2
#	Well	Sample Name	Target	Assay Type	Fluorescent Dye	Cq	Cq Mean	Cq SD	ΔCq Mean	ΔCq SE (Standard Error)	ΔCq SD (Standard Deviation)	ΔΔCq	Relative Fold Expression	Minimum Fold Expression	Maximum Fold Expression	Auto Threshold	Cq Threshold	Auto Baseline	Baseline Start Cycle	End Cycle	Result	Tm1	Tm2	Tm3	Tm4	Note
1	A1	control1	GAPDH	Unknown Sample	SYBR	13.49	13.63	0.150997								True	1.47	True	3	15		69.5818940735377	83.2174325540077
2	A2	control1	GAPDH	Unknown Sample	SYBR	13.79	13.63	0.150997								True	1.47	True	3	15		83.4418954123634
3	A3	control1	GAPDH	Unknown Sample	SYBR	13.61	13.63	0.150997								True	1.47	True	3	15		83.4441662133871
58	E10	control1	BCL2	Unknown Sample	SYBR	28.72	28.9067	0.172434		15.2767			0	1		True	1.57200876836569	True	3	15		62.5103792123021	87.7809854373004
59	E11	control1	BCL2	Unknown Sample	SYBR	29.06	28.9067	0.172434		15.2767			0	1		True	1.57200876836569	True	3	15		87.7827204351305	62.2964896955962
60	E12	control1	BCL2	Unknown Sample	SYBR	28.94	28.9067	0.172434		15.2767			0	1		True	1.57200876836569	True	3	15		87.9527502224819	65.9007982169672
13	B1	control2	GAPDH	Unknown Sample	SYBR	13.35	13.4467	0.112398								True	1.47	True	3	15		83.2196998556073
14	B2	control2	GAPDH	Unknown Sample	SYBR	13.42	13.4467	0.112398								True	1.47	True	3	15		83.2196998556073
15	B3	control2	GAPDH	Unknown Sample	SYBR	13.57	13.4467	0.112398								True	1.47	True	3	15		83.4441662133871
70	F10	control2	BCL2	Unknown Sample	SYBR	29.02	28.9767	0.0404145		15.53			0.253333	0.838956		True	1.57200876836569	True	3	15		87.7792504394703	62.0881724231206
71	F11	control2	BCL2	Unknown Sample	SYBR	28.94	28.9767	0.0404145		15.53			0.253333	0.838956		True	1.57200876836569	True	3	15		62.7213319574122	87.7792504394703
72	F12	control2	BCL2	Unknown Sample	SYBR	28.97	28.9767	0.0404145		15.53			0.253333	0.838956		True	1.57200876836569	True	3	15		87.954478987224	66.1091974703835
25	C1	control3	GAPDH	Unknown Sample	SYBR	13.57	13.7133	0.125033								True	1.47	True	3	15		83.4418954123634
26	C2	control3	GAPDH	Unknown Sample	SYBR	13.8	13.7133	0.125033								True	1.47	True	3	15		83.2196998556073
27	C3	control3	GAPDH	Unknown Sample	SYBR	13.77	13.7133	0.125033								True	1.47	True	3	15		83.4441662133871
82	G10	control3	BCL2	Unknown Sample	SYBR	29.13	28.9233	0.20502		15.21			-0.0666667	1.04729		True	1.57200876836569	True	3	15		87.7827204351305	62.9296002316686
83	G11	control3	BCL2	Unknown Sample	SYBR	28.92	28.9233	0.20502		15.21			-0.0666667	1.04729		True	1.57200876836569	True	3	15		87.9527502224819	62.5103792123021
84	G12	control3	BCL2	Unknown Sample	SYBR	28.72	28.9233	0.20502		15.21			-0.0666667	1.04729		True	1.57200876836569	True	3	15		88.1256266966883	66.9556362214283
37	D1	control4	GAPDH	Unknown Sample	SYBR	13.72	13.6767	0.083865								True	1.47	True	3	15		83.2196998556073
38	D2	control4	GAPDH	Unknown Sample	SYBR	13.58	13.6767	0.083865								True	1.47	True	3	15		83.2196998556073
39	D3	control4	GAPDH	Unknown Sample	SYBR	13.73	13.6767	0.083865								True	1.47	True	3	15		83.4418954123634
94	H10	control4	BCL2	Unknown Sample	SYBR	28.47	28.6433	0.150111		14.9667			-0.31	1.23971		True	1.57200876836569	True	3	15		87.956207751966
95	H11	control4	BCL2	Unknown Sample	SYBR	28.73	28.6433	0.150111		14.9667			-0.31	1.23971		True	1.57200876836569	True	3	15		87.954478987224	66.3181351555945
96	H12	control4	BCL2	Unknown Sample	SYBR	28.73	28.6433	0.150111		14.9667			-0.31	1.23971		True	1.57200876836569	True	3	15		88.2986494524585
49	E1	control5	GAPDH	Unknown Sample	SYBR	13.5	13.6	0.105357								True	1.47	True	3	15		83.4441662133871
50	E2	control5	GAPDH	Unknown Sample	SYBR	13.59	13.6	0.105357								True	1.47	True	3	15		83.4441662133871
51	E3	control5	GAPDH	Unknown Sample	SYBR	13.71	13.6	0.105357								True	1.47	True	3	15		83.2196998556073
1	A1	control5	BCL2	Unknown Sample	SYBR	29.01	29.07	0.0556776		15.47			0.193333	0.874583		True	1.71	True	3	15		87.9326751112119	67.3324004073521
2	A2	control5	BCL2	Unknown Sample	SYBR	29.12	29.07	0.0556776		15.47			0.193333	0.874583		True	1.71	True	3	15		87.7669821776946
3	A3	control5	BCL2	Unknown Sample	SYBR	29.08	29.07	0.0556776		15.47			0.193333	0.874583		True	1.71	True	3	15		87.765324965642
61	F1	control6	GAPDH	Unknown Sample	SYBR	13.76	13.6633	0.105987								True	1.47	True	3	15		83.2196998556073
62	F2	control6	GAPDH	Unknown Sample	SYBR	13.68	13.6633	0.105987								True	1.47	True	3	15		83.4418954123634
63	F3	control6	GAPDH	Unknown Sample	SYBR	13.55	13.6633	0.105987								True	1.47	True	3	15		83.4418954123634
13	B1	control6	BCL2	Unknown Sample	SYBR	29.06	28.9267	0.125831		15.2633			-0.0133333	1.00928		True	1.71	True	3	15		87.7669821776946	64.5756227339435
14	B2	control6	BCL2	Unknown Sample	SYBR	28.81	28.9267	0.125831		15.2633			-0.0133333	1.00928		True	1.71	True	3	15		87.7636677535895
15	B3	control6	BCL2	Unknown Sample	SYBR	28.91	28.9267	0.125831		15.2633			-0.0133333	1.00928		True	1.71	True	3	15		87.7636677535895
73	G1	CA1	GAPDH	Unknown Sample	SYBR	13.55	13.58	0.07								True	1.47	True	3	15		83.4464370144108
74	G2	CA1	GAPDH	Unknown Sample	SYBR	13.53	13.58	0.07								True	1.47	True	3	15		83.4464370144108
75	G3	CA1	GAPDH	Unknown Sample	SYBR	13.66	13.58	0.07								True	1.47	True	3	15		62.5053530830656	83.2196998556073
25	C1	CA1	BCL2	Unknown Sample	SYBR	28.39	28.3	0.0953939		14.72			-0.556667	1.47087		True	1.71	True	3	15		87.7636677535895	62.4863920312457
26	C2	CA1	BCL2	Unknown Sample	SYBR	28.31	28.3	0.0953939		14.72			-0.556667	1.47087		True	1.71	True	3	15		87.5985372283086
27	C3	CA1	BCL2	Unknown Sample	SYBR	28.2	28.3	0.0953939		14.72			-0.556667	1.47087		True	1.71	True	3	15		87.5985372283086	67.7517564149557
85	H1	CA2	GAPDH	Unknown Sample	SYBR	13.68	13.5167	0.1823								True	1.47	True	3	15		83.8968550111661
86	H2	CA2	GAPDH	Unknown Sample	SYBR	13.55	13.5167	0.1823								True	1.47	True	3	15		85.2695895993356
87	H3	CA2	GAPDH	Unknown Sample	SYBR	13.32	13.5167	0.1823								True	1.47	True	3	15		83.4464370144108
37	D1	CA2	BCL2	Unknown Sample	SYBR	28.58	28.3567	0.23029		14.84			-0.436667	1.35347		True	1.71	True	3	15		87.5985372283086	63.9416121811938
38	D2	CA2	BCL2	Unknown Sample	SYBR	28.37	28.3567	0.23029		14.84			-0.436667	1.35347		True	1.71	True	3	15		87.5985372283086
39	D3	CA2	BCL2	Unknown Sample	SYBR	28.12	28.3567	0.23029		14.84			-0.436667	1.35347		True	1.71	True	3	15		87.5968522229486
4	A4	CA3	GAPDH	Unknown Sample	SYBR	13.69	13.67	0.02								True	1.47	True	3	15		83.4464370144108
5	A5	CA3	GAPDH	Unknown Sample	SYBR	13.65	13.67	0.02								True	1.47	True	3	15		83.486255104275
6	A6	CA3	GAPDH	Unknown Sample	SYBR	13.67	13.67	0.02								True	1.47	True	3	15		83.7178284408112
49	E1	CA3	BCL2	Unknown Sample	SYBR	28.04	28.14	0.14		14.47			-0.806667	1.74917		True	1.71	True	3	15		87.5968522229486	62.059759653611
50	E2	CA3	BCL2	Unknown Sample	SYBR	28.08	28.14	0.14		14.47			-0.806667	1.74917		True	1.71	True	3	15		87.5951672175886
51	E3	CA3	BCL2	Unknown Sample	SYBR	28.3	28.14	0.14		14.47			-0.806667	1.74917		True	1.71	True	3	15		87.5951672175886	68.1783499882269
16	B4	CA4	GAPDH	Unknown Sample	SYBR	13.7	13.4467	0.421584								True	1.47	True	3	15		83.6735331046656
17	B5	CA4	GAPDH	Unknown Sample	SYBR	12.96	13.4467	0.421584								True	1.47	True	3	15		83.7155283047189
18	B6	CA4	GAPDH	Unknown Sample	SYBR	13.68	13.4467	0.421584								True	1.47	True	3	15		83.7201285769036
61	F1	CA4	BCL2	Unknown Sample	SYBR	28.59	28.45	0.121244		15.0033			-0.273333	1.2086		True	1.71	True	3	15		87.4266607056899	64.1509299234682
62	F2	CA4	BCL2	Unknown Sample	SYBR	28.38	28.45	0.121244		15.0033			-0.273333	1.2086		True	1.71	True	3	15		87.4266607056899
63	F3	CA4	BCL2	Unknown Sample	SYBR	28.38	28.45	0.121244		15.0033			-0.273333	1.2086		True	1.71	True	3	15		87.4232217972838
28	C4	CA5	GAPDH	Unknown Sample	SYBR	13.74	13.7267	0.0321455								True	1.47	True	3	15		83.6735331046656
29	C5	CA5	GAPDH	Unknown Sample	SYBR	13.75	13.7267	0.0321455								True	1.47	True	3	15		83.486255104275
30	C6	CA5	GAPDH	Unknown Sample	SYBR	13.69	13.7267	0.0321455								True	1.47	True	3	15		83.7155283047189
73	G1	CA5	BCL2	Unknown Sample	SYBR	28.39	28.34	0.104403		14.6133			-0.663333	1.58374		True	1.71	True	3	15		87.5985372283086	65.8496428558269
74	G2	CA5	BCL2	Unknown Sample	SYBR	28.22	28.34	0.104403		14.6133			-0.663333	1.58374		True	1.71	True	3	15		87.5951672175886
75	G3	CA5	BCL2	Unknown Sample	SYBR	28.41	28.34	0.104403		14.6133			-0.663333	1.58374		True	1.71	True	3	15		87.4249412514868
40	D4	CA6	GAPDH	Unknown Sample	SYBR	13.7	13.68	0.0818535								True	1.47	True	3	15		83.668975514737
41	D5	CA6	GAPDH	Unknown Sample	SYBR	13.75	13.68	0.0818535								True	1.47	True	3	15		83.4908405682839
42	D6	CA6	GAPDH	Unknown Sample	SYBR	13.59	13.68	0.0818535								True	1.47	True	3	15		83.4885478362794
85	H1	CA6	BCL2	Unknown Sample	SYBR	28.47	28.3267	0.265769		14.6467			-0.63	1.54756		True	1.71	True	3	15		87.7636677535895	69.6690912145994
86	H2	CA6	BCL2	Unknown Sample	SYBR	28.49	28.3267	0.265769		14.6467			-0.63	1.54756		True	1.71	True	3	15		87.5951672175886
87	H3	CA6	BCL2	Unknown Sample	SYBR	28.02	28.3267	0.265769		14.6467			-0.63	1.54756		True	1.71	True	3	15		87.4266607056899

## Sheet: BECN1
#	Well	Sample Name	Target	Assay Type	Fluorescent Dye	Cq	Cq Mean	Cq SD	ΔCq Mean	ΔCq SE (Standard Error)	ΔCq SD (Standard Deviation)	ΔΔCq	Relative Fold Expression	Minimum Fold Expression	Maximum Fold Expression	Auto Threshold	Cq Threshold	Auto Baseline	Baseline Start Cycle	End Cycle	Result	Tm1	Tm2	Tm3	Tm4	Note
1	A1	control1	GAPDH	Unknown Sample	SYBR	13.49	13.63	0.150997								True	1.47	True	3	15		69.5818940735377	83.2174325540077
2	A2	control1	GAPDH	Unknown Sample	SYBR	13.79	13.63	0.150997								True	1.47	True	3	15		83.4418954123634
3	A3	control1	GAPDH	Unknown Sample	SYBR	13.61	13.63	0.150997								True	1.47	True	3	15		83.4441662133871
4	A4	control1	BECN1	Unknown Sample	SYBR	20.9	21.0467	0.236925		7.41667			0	1		True	1.51	True	3	15		84.4467599667014
5	A5	control1	BECN1	Unknown Sample	SYBR	21.32	21.0467	0.236925		7.41667			0	1		True	1.51	True	3	15		84.4117282301567	70.8272750520186
6	A6	control1	BECN1	Unknown Sample	SYBR	20.92	21.0467	0.236925		7.41667			0	1		True	1.51	True	3	15		84.4099364430516
13	B1	control2	GAPDH	Unknown Sample	SYBR	13.35	13.4467	0.112398								True	1.47	True	3	15		83.2196998556073
14	B2	control2	GAPDH	Unknown Sample	SYBR	13.42	13.4467	0.112398								True	1.47	True	3	15		83.2196998556073
15	B3	control2	GAPDH	Unknown Sample	SYBR	13.57	13.4467	0.112398								True	1.47	True	3	15		83.4441662133871
16	B4	control2	BECN1	Unknown Sample	SYBR	20.85	20.9733	0.172143		7.52667			0.11	0.926588		True	1.51	True	3	15		84.2699478333517
17	B5	control2	BECN1	Unknown Sample	SYBR	20.9	20.9733	0.172143		7.52667			0.11	0.926588		True	1.51	True	3	15		84.2308405092428	69.5741993115526
18	B6	control2	BECN1	Unknown Sample	SYBR	21.17	20.9733	0.172143		7.52667			0.11	0.926588		True	1.51	True	3	15		84.2308405092428	68.7279442284878
25	C1	control3	GAPDH	Unknown Sample	SYBR	13.57	13.7133	0.125033								True	1.47	True	3	15		83.4418954123634
26	C2	control3	GAPDH	Unknown Sample	SYBR	13.8	13.7133	0.125033								True	1.47	True	3	15		83.2196998556073
27	C3	control3	GAPDH	Unknown Sample	SYBR	13.77	13.7133	0.125033								True	1.47	True	3	15		83.4441662133871
28	C4	control3	BECN1	Unknown Sample	SYBR	21.19	21.0433	0.161658		7.33			-0.0866667	1.06191		True	1.51	True	3	15		84.2681618522067
29	C5	control3	BECN1	Unknown Sample	SYBR	20.87	21.0433	0.161658		7.33			-0.0866667	1.06191		True	1.51	True	3	15		84.2308405092428	66.8111462101469
30	C6	control3	BECN1	Unknown Sample	SYBR	21.07	21.0433	0.161658		7.33			-0.0866667	1.06191		True	1.51	True	3	15		84.229031283256	69.7862054473869
37	D1	control4	GAPDH	Unknown Sample	SYBR	13.72	13.6767	0.083865								True	1.47	True	3	15		83.2196998556073
38	D2	control4	GAPDH	Unknown Sample	SYBR	13.58	13.6767	0.083865								True	1.47	True	3	15		83.2196998556073
39	D3	control4	GAPDH	Unknown Sample	SYBR	13.73	13.6767	0.083865								True	1.47	True	3	15		83.4418954123634
40	D4	control4	BECN1	Unknown Sample	SYBR	21.13	21.0767	0.0503322		7.4			-0.0166667	1.01162		True	1.51	True	3	15		84.0922281948425
41	D5	control4	BECN1	Unknown Sample	SYBR	21.07	21.0767	0.0503322		7.4			-0.0166667	1.01162		True	1.51	True	3	15		84.229031283256	67.6598447251664
42	D6	control4	BECN1	Unknown Sample	SYBR	21.03	21.0767	0.0503322		7.4			-0.0166667	1.01162		True	1.51	True	3	15		84.229031283256	67.4521175926544
49	E1	control5	GAPDH	Unknown Sample	SYBR	13.5	13.6	0.105357								True	1.47	True	3	15		83.4441662133871
50	E2	control5	GAPDH	Unknown Sample	SYBR	13.59	13.6	0.105357								True	1.47	True	3	15		83.4441662133871
51	E3	control5	GAPDH	Unknown Sample	SYBR	13.71	13.6	0.105357								True	1.47	True	3	15		83.2196998556073
52	E4	control5	BECN1	Unknown Sample	SYBR	21.03	21.02	0.0655744		7.42			0.00333333	0.997692		True	1.51	True	3	15		84.0922281948425	70.2911201851466
53	E5	control5	BECN1	Unknown Sample	SYBR	21.08	21.02	0.0655744		7.42			0.00333333	0.997692		True	1.51	True	3	15		84.229031283256	68.5121195242298
54	E6	control5	BECN1	Unknown Sample	SYBR	20.95	21.02	0.0655744		7.42			0.00333333	0.997692		True	1.51	True	3	15		84.2272220572693	67.8720472352305
61	F1	control6	GAPDH	Unknown Sample	SYBR	13.76	13.6633	0.105987								True	1.47	True	3	15		83.2196998556073
62	F2	control6	GAPDH	Unknown Sample	SYBR	13.68	13.6633	0.105987								True	1.47	True	3	15		83.4418954123634
63	F3	control6	GAPDH	Unknown Sample	SYBR	13.55	13.6633	0.105987								True	1.47	True	3	15		83.4418954123634
64	F4	control6	BECN1	Unknown Sample	SYBR	20.9	20.96	0.0793725		7.29667			-0.12	1.08673		True	1.51	True	3	15		84.0904329534408
65	F5	control6	BECN1	Unknown Sample	SYBR	21.05	20.96	0.0793725		7.29667			-0.12	1.08673		True	1.51	True	3	15		84.229031283256
66	F6	control6	BECN1	Unknown Sample	SYBR	20.93	20.96	0.0793725		7.29667			-0.12	1.08673		True	1.51	True	3	15		84.2272220572693
73	G1	CA1	GAPDH	Unknown Sample	SYBR	13.55	13.58	0.07								True	1.47	True	3	15		83.4464370144108
74	G2	CA1	GAPDH	Unknown Sample	SYBR	13.53	13.58	0.07								True	1.47	True	3	15		83.4464370144108
75	G3	CA1	GAPDH	Unknown Sample	SYBR	13.66	13.58	0.07								True	1.47	True	3	15		62.5053530830656	83.2196998556073
76	G4	CA1	BECN1	Unknown Sample	SYBR	21.59	21.57	0.043589		7.99			0.573333	0.672062		True	1.51	True	3	15		84.0904329534408
77	G5	CA1	BECN1	Unknown Sample	SYBR	21.6	21.57	0.043589		7.99			0.573333	0.672062		True	1.51	True	3	15		84.229031283256	71.6639783071558
78	G6	CA1	BECN1	Unknown Sample	SYBR	21.52	21.57	0.043589		7.99			0.573333	0.672062		True	1.51	True	3	15		84.2272220572693
85	H1	CA2	GAPDH	Unknown Sample	SYBR	13.68	13.5167	0.1823								True	1.47	True	3	15		83.8968550111661
86	H2	CA2	GAPDH	Unknown Sample	SYBR	13.55	13.5167	0.1823								True	1.47	True	3	15		85.2695895993356
87	H3	CA2	GAPDH	Unknown Sample	SYBR	13.32	13.5167	0.1823								True	1.47	True	3	15		83.4464370144108
88	H4	CA2	BECN1	Unknown Sample	SYBR	21.63	21.5767	0.0550757		8.06			0.643333	0.640232		True	1.51	True	3	15		84.0922281948425
89	H5	CA2	BECN1	Unknown Sample	SYBR	21.52	21.5767	0.0550757		8.06			0.643333	0.640232		True	1.51	True	3	15		84.229031283256
90	H6	CA2	BECN1	Unknown Sample	SYBR	21.58	21.5767	0.0550757		8.06			0.643333	0.640232		True	1.51	True	3	15		84.229031283256
4	A4	CA3	GAPDH	Unknown Sample	SYBR	13.69	13.67	0.02								True	1.47	True	3	15		83.4464370144108
5	A5	CA3	GAPDH	Unknown Sample	SYBR	13.65	13.67	0.02								True	1.47	True	3	15		83.486255104275
6	A6	CA3	GAPDH	Unknown Sample	SYBR	13.67	13.67	0.02								True	1.47	True	3	15		83.7178284408112
7	A7	CA3	BECN1	Unknown Sample	SYBR	21.84	21.6867	0.132791		8.01667			0.6	0.659754		True	1.51	True	3	15		84.2308405092428
8	A8	CA3	BECN1	Unknown Sample	SYBR	21.61	21.6867	0.132791		8.01667			0.6	0.659754		True	1.51	True	3	15		84.4081446559464
9	A9	CA3	BECN1	Unknown Sample	SYBR	21.61	21.6867	0.132791		8.01667			0.6	0.659754		True	1.51	True	3	15		84.1192655305572
16	B4	CA4	GAPDH	Unknown Sample	SYBR	13.7	13.4467	0.421584								True	1.47	True	3	15		83.6735331046656
17	B5	CA4	GAPDH	Unknown Sample	SYBR	12.96	13.4467	0.421584								True	1.47	True	3	15		83.7155283047189
18	B6	CA4	GAPDH	Unknown Sample	SYBR	13.68	13.4467	0.421584								True	1.47	True	3	15		83.7201285769036
19	B7	CA4	BECN1	Unknown Sample	SYBR	21.69	21.6633	0.0378594		8.21667			0.8	0.574349		True	1.51	True	3	15		84.229031283256	67.8720472352305
20	B8	CA4	BECN1	Unknown Sample	SYBR	21.68	21.6633	0.0378594		8.21667			0.8	0.574349		True	1.51	True	3	15		84.229031283256
21	B9	CA4	BECN1	Unknown Sample	SYBR	21.62	21.6633	0.0378594		8.21667			0.8	0.574349		True	1.51	True	3	15		84.1174457756184
28	C4	CA5	GAPDH	Unknown Sample	SYBR	13.74	13.7267	0.0321455								True	1.47	True	3	15		83.6735331046656
29	C5	CA5	GAPDH	Unknown Sample	SYBR	13.75	13.7267	0.0321455								True	1.47	True	3	15		83.486255104275
30	C6	CA5	GAPDH	Unknown Sample	SYBR	13.69	13.7267	0.0321455								True	1.47	True	3	15		83.7155283047189
31	C7	CA5	BECN1	Unknown Sample	SYBR	21.41	21.54	0.113578		7.81333			0.396667	0.759611		True	1.51	True	3	15		84.0477232839983	71.0390353654028
32	C8	CA5	BECN1	Unknown Sample	SYBR	21.59	21.54	0.113578		7.81333			0.396667	0.759611		True	1.51	True	3	15		84.2272220572693	70.4084624243703
33	C9	CA5	BECN1	Unknown Sample	SYBR	21.62	21.54	0.113578		7.81333			0.396667	0.759611		True	1.51	True	3	15		84.1156260206796
40	D4	CA6	GAPDH	Unknown Sample	SYBR	13.7	13.68	0.0818535								True	1.47	True	3	15		83.668975514737
41	D5	CA6	GAPDH	Unknown Sample	SYBR	13.75	13.68	0.0818535								True	1.47	True	3	15		83.4908405682839
42	D6	CA6	GAPDH	Unknown Sample	SYBR	13.59	13.68	0.0818535								True	1.47	True	3	15		83.4885478362794
43	D7	CA6	BECN1	Unknown Sample	SYBR	21.53	21.59	0.072111		7.91			0.493333	0.710382		True	1.51	True	3	15		84.2272220572693	70.4105416235934
44	D8	CA6	BECN1	Unknown Sample	SYBR	21.67	21.59	0.072111		7.91			0.493333	0.710382		True	1.51	True	3	15		84.2272220572693	67.8720472352305
45	D9	CA6	BECN1	Unknown Sample	SYBR	21.57	21.59	0.072111		7.91			0.493333	0.710382		True	1.51	True	3	15		84.1156260206796

## Sheet: MAVS
#	Well	Sample Name	Target	Assay Type	Fluorescent Dye	Cq	Cq Mean	Cq SD	ΔCq Mean	ΔCq SE (Standard Error)	ΔCq SD (Standard Deviation)	ΔΔCq	Relative Fold Expression	Minimum Fold Expression	Maximum Fold Expression	Auto Threshold	Cq Threshold	Auto Baseline	Baseline Start Cycle	End Cycle	Result	Tm1	Tm2	Tm3	Tm4	Note
1	A1	control1	GAPDH	Unknown Sample	SYBR	13.49	13.63	0.150997								True	1.47	True	3	15		69.5818940735377	83.2174325540077
2	A2	control1	GAPDH	Unknown Sample	SYBR	13.79	13.63	0.150997								True	1.47	True	3	15		83.4418954123634
3	A3	control1	GAPDH	Unknown Sample	SYBR	13.61	13.63	0.150997								True	1.47	True	3	15		83.4441662133871
7	A7	control1	MAVS	Unknown Sample	SYBR	23.03	23.09	0.0655744		9.46			0	1		True	1.5	True	3	15		86.1684659371798	63.435454098724
8	A8	control1	MAVS	Unknown Sample	SYBR	23.08	23.09	0.0655744		9.46			0	1		True	1.5	True	3	15		86.1684659371798	62.8042092378884
9	A9	control1	MAVS	Unknown Sample	SYBR	23.16	23.09	0.0655744		9.46			0	1		True	1.5	True	3	15		85.9395547594684	63.5617654083767
13	B1	control2	GAPDH	Unknown Sample	SYBR	13.35	13.4467	0.112398								True	1.47	True	3	15		83.2196998556073
14	B2	control2	GAPDH	Unknown Sample	SYBR	13.42	13.4467	0.112398								True	1.47	True	3	15		83.2196998556073
15	B3	control2	GAPDH	Unknown Sample	SYBR	13.57	13.4467	0.112398								True	1.47	True	3	15		83.4441662133871
19	B7	control2	MAVS	Unknown Sample	SYBR	23.24	23.1667	0.0702377		9.72			0.26	0.835088		True	1.5	True	3	15		85.9995191146055	62.172308373375
20	B8	control2	MAVS	Unknown Sample	SYBR	23.16	23.1667	0.0702377		9.72			0.26	0.835088		True	1.5	True	3	15		85.9995191146055	62.3832498532445
21	B9	control2	MAVS	Unknown Sample	SYBR	23.1	23.1667	0.0702377		9.72			0.26	0.835088		True	1.5	True	3	15		85.9362023518704	62.7192282374702
25	C1	control3	GAPDH	Unknown Sample	SYBR	13.57	13.7133	0.125033								True	1.47	True	3	15		83.4418954123634
26	C2	control3	GAPDH	Unknown Sample	SYBR	13.8	13.7133	0.125033								True	1.47	True	3	15		83.2196998556073
27	C3	control3	GAPDH	Unknown Sample	SYBR	13.77	13.7133	0.125033								True	1.47	True	3	15		83.4441662133871
31	C7	control3	MAVS	Unknown Sample	SYBR	23.01	23.0367	0.0305505		9.32333			-0.136667	1.09936		True	1.5	True	3	15		85.8306483064268	62.3790387296057
32	C8	control3	MAVS	Unknown Sample	SYBR	23.03	23.0367	0.0305505		9.32333			-0.136667	1.09936		True	1.5	True	3	15		85.832354072166	62.5895949115452
33	C9	control3	MAVS	Unknown Sample	SYBR	23.07	23.0367	0.0305505		9.32333			-0.136667	1.09936		True	1.5	True	3	15		85.770407754526	62.0881724231206
37	D1	control4	GAPDH	Unknown Sample	SYBR	13.72	13.6767	0.083865								True	1.47	True	3	15		83.2196998556073
38	D2	control4	GAPDH	Unknown Sample	SYBR	13.58	13.6767	0.083865								True	1.47	True	3	15		83.2196998556073
39	D3	control4	GAPDH	Unknown Sample	SYBR	13.73	13.6767	0.083865								True	1.47	True	3	15		83.4418954123634
43	D7	control4	MAVS	Unknown Sample	SYBR	23.02	23.05	0.0888819		9.37333			-0.0866667	1.06191		True	1.5	True	3	15		85.8289425406876	62.5895949115452
44	D8	control4	MAVS	Unknown Sample	SYBR	22.98	23.05	0.0888819		9.37333			-0.0866667	1.06191		True	1.5	True	3	15		85.8289425406876	61.7443713716935
45	D9	control4	MAVS	Unknown Sample	SYBR	23.15	23.05	0.0888819		9.37333			-0.0866667	1.06191		True	1.5	True	3	15		85.7687159729205	61.442757906771
49	E1	control5	GAPDH	Unknown Sample	SYBR	13.5	13.6	0.105357								True	1.47	True	3	15		83.4441662133871
50	E2	control5	GAPDH	Unknown Sample	SYBR	13.59	13.6	0.105357								True	1.47	True	3	15		83.4441662133871
51	E3	control5	GAPDH	Unknown Sample	SYBR	13.71	13.6	0.105357								True	1.47	True	3	15		83.2196998556073
55	E7	control5	MAVS	Unknown Sample	SYBR	22.96	23.07	0.141774		9.47			0.01	0.993092		True	1.5	True	3	15		85.660093666622	62.1701988799441
56	E8	control5	MAVS	Unknown Sample	SYBR	23.02	23.07	0.141774		9.47			0.01	0.993092		True	1.5	True	3	15		85.8289425406876	61.9587159181016
57	E9	control5	MAVS	Unknown Sample	SYBR	23.23	23.07	0.141774		9.47			0.01	0.993092		True	1.5	True	3	15		85.7687159729205	61.6570120617824
61	F1	control6	GAPDH	Unknown Sample	SYBR	13.76	13.6633	0.105987								True	1.47	True	3	15		83.2196998556073
62	F2	control6	GAPDH	Unknown Sample	SYBR	13.68	13.6633	0.105987								True	1.47	True	3	15		83.4418954123634
63	F3	control6	GAPDH	Unknown Sample	SYBR	13.55	13.6633	0.105987								True	1.47	True	3	15		83.4418954123634
67	F7	control6	MAVS	Unknown Sample	SYBR	23.06	23.1033	0.130512		9.44			-0.02	1.01396		True	1.5	True	3	15		85.6566477712329	61.1050817532144
68	F8	control6	MAVS	Unknown Sample	SYBR	23	23.1033	0.130512		9.44			-0.02	1.01396		True	1.5	True	3	15		85.6583707189274	61.3186903953101
69	F9	control6	MAVS	Unknown Sample	SYBR	23.25	23.1033	0.130512		9.44			-0.02	1.01396		True	1.5	True	3	15		85.5992496833381	61.8707337569425
73	G1	CA1	GAPDH	Unknown Sample	SYBR	13.55	13.58	0.07								True	1.47	True	3	15		83.4464370144108
74	G2	CA1	GAPDH	Unknown Sample	SYBR	13.53	13.58	0.07								True	1.47	True	3	15		83.4464370144108
75	G3	CA1	GAPDH	Unknown Sample	SYBR	13.66	13.58	0.07								True	1.47	True	3	15		62.5053530830656	83.2196998556073
79	G7	CA1	MAVS	Unknown Sample	SYBR	22.4	22.54	0.150997		8.96			-0.5	1.41421		True	1.5	True	3	15		85.6583707189274	61.9608308016209
80	G8	CA1	MAVS	Unknown Sample	SYBR	22.7	22.54	0.150997		8.96			-0.5	1.41421		True	1.5	True	3	15		85.660093666622	62.172308373375
81	G9	CA1	MAVS	Unknown Sample	SYBR	22.52	22.54	0.150997		8.96			-0.5	1.41421		True	1.5	True	3	15		85.7670241913149	63.3503595441297
85	H1	CA2	GAPDH	Unknown Sample	SYBR	13.68	13.5167	0.1823								True	1.47	True	3	15		83.8968550111661
86	H2	CA2	GAPDH	Unknown Sample	SYBR	13.55	13.5167	0.1823								True	1.47	True	3	15		85.2695895993356
87	H3	CA2	GAPDH	Unknown Sample	SYBR	13.32	13.5167	0.1823								True	1.47	True	3	15		83.4464370144108
91	H7	CA2	MAVS	Unknown Sample	SYBR	22.9	22.6267	0.253246		9.11			-0.35	1.27456		True	1.5	True	3	15		85.660093666622
92	H8	CA2	MAVS	Unknown Sample	SYBR	22.58	22.6267	0.253246		9.11			-0.35	1.27456		True	1.5	True	3	15		85.8289425406876
93	H9	CA2	MAVS	Unknown Sample	SYBR	22.4	22.6267	0.253246		9.11			-0.35	1.27456		True	1.5	True	3	15		85.770407754526	63.7786763869914
4	A4	CA3	GAPDH	Unknown Sample	SYBR	13.69	13.67	0.02								True	1.47	True	3	15		83.4464370144108
5	A5	CA3	GAPDH	Unknown Sample	SYBR	13.65	13.67	0.02								True	1.47	True	3	15		83.486255104275
6	A6	CA3	GAPDH	Unknown Sample	SYBR	13.67	13.67	0.02								True	1.47	True	3	15		83.7178284408112
10	A10	CA3	MAVS	Unknown Sample	SYBR	22.61	22.6333	0.166233		8.96333			-0.496667	1.41095		True	1.5	True	3	15		85.9378785556694	63.1440191842208
11	A11	CA3	MAVS	Unknown Sample	SYBR	22.81	22.6333	0.166233		8.96333			-0.496667	1.41095		True	1.5	True	3	15		86.1038227317698	63.7765371654006
12	A12	CA3	MAVS	Unknown Sample	SYBR	22.48	22.6333	0.166233		8.96333			-0.496667	1.41095		True	1.5	True	3	15		86.1054861353602	66.5323446475343
16	B4	CA4	GAPDH	Unknown Sample	SYBR	13.7	13.4467	0.421584								True	1.47	True	3	15		83.6735331046656
17	B5	CA4	GAPDH	Unknown Sample	SYBR	12.96	13.4467	0.421584								True	1.47	True	3	15		83.7155283047189
18	B6	CA4	GAPDH	Unknown Sample	SYBR	13.68	13.4467	0.421584								True	1.47	True	3	15		83.7201285769036
22	B10	CA4	MAVS	Unknown Sample	SYBR	22.37	22.57	0.175784		9.12333			-0.336667	1.26284		True	1.5	True	3	15		85.770407754526	62.0881724231206
23	B11	CA4	MAVS	Unknown Sample	SYBR	22.7	22.57	0.175784		9.12333			-0.336667	1.26284		True	1.5	True	3	15		85.9362023518704	62.2964896955962
24	B12	CA4	MAVS	Unknown Sample	SYBR	22.64	22.57	0.175784		9.12333			-0.336667	1.26284		True	1.5	True	3	15		85.9378785556694	66.3181351555945
28	C4	CA5	GAPDH	Unknown Sample	SYBR	13.74	13.7267	0.0321455								True	1.47	True	3	15		83.6735331046656
29	C5	CA5	GAPDH	Unknown Sample	SYBR	13.75	13.7267	0.0321455								True	1.47	True	3	15		83.486255104275
30	C6	CA5	GAPDH	Unknown Sample	SYBR	13.69	13.7267	0.0321455								True	1.47	True	3	15		83.7155283047189
34	C10	CA5	MAVS	Unknown Sample	SYBR	22.5	22.61	0.101489		8.88333			-0.576667	1.4914		True	1.5	True	3	15		85.770407754526	62.5082696261893
35	C11	CA5	MAVS	Unknown Sample	SYBR	22.7	22.61	0.101489		8.88333			-0.576667	1.4914		True	1.5	True	3	15		85.770407754526	62.5082696261893
36	C12	CA5	MAVS	Unknown Sample	SYBR	22.63	22.61	0.101489		8.88333			-0.576667	1.4914		True	1.5	True	3	15		85.9362023518704	65.2767356329532
40	D4	CA6	GAPDH	Unknown Sample	SYBR	13.7	13.68	0.0818535								True	1.47	True	3	15		83.668975514737
41	D5	CA6	GAPDH	Unknown Sample	SYBR	13.75	13.68	0.0818535								True	1.47	True	3	15		83.4908405682839
42	D6	CA6	GAPDH	Unknown Sample	SYBR	13.59	13.68	0.0818535								True	1.47	True	3	15		83.4885478362794
46	D10	CA6	MAVS	Unknown Sample	SYBR	22.68	22.6667	0.011547		8.98667			-0.473333	1.38831		True	1.5	True	3	15		85.7670241913149	62.300725294208
47	D11	CA6	MAVS	Unknown Sample	SYBR	22.66	22.6667	0.011547		8.98667			-0.473333	1.38831		True	1.5	True	3	15		85.7687159729205	61.8707337569425
48	D12	CA6	MAVS	Unknown Sample	SYBR	22.66	22.6667	0.011547		8.98667			-0.473333	1.38831		True	1.5	True	3	15		85.770407754526	65.9049662020355
