# Supplementary material for: Integrative bioinformatics analysis of pyroptosis-related genes and immune infiltration patterns in childhood asthma
Source: Front Genet. 2025 Jun 20;16:1557709. doi: 10.3389/fgene.2025.1557709 (PMC12226291; doi:10.3389/fgene.2025.1557709)
Supplement: Supplementary file 4 [file Table4.xlsx]

## Sheet: TableS4-mRNA-TF
mRNA	TF
BAX	MAX
BAX	MYC
BAX	USF1
BAX	USF2
BAX	YY1
BCL2	CEBPB
BCL2	FOS
BCL2	JUN
BCL2	JUND
BCL2	MAX
BCL2	RELA
BECN1	CTCF
BECN1	GABPA
BECN1	MAX
BECN1	MYC
BECN1	RAD21
NFKBIA	CEBPA
NFKBIA	CEBPB
NFKBIA	CTCF
NFKBIA	ERG
NFKBIA	FOXA1
NFKBIA	RAD21
NFKBIA	RELA
NFKBIA	SPI1
NFKBIA	STAG1
NFKBIA	STAT3
