# Supplementary material for: Integrative bioinformatics analysis of pyroptosis-related genes and immune infiltration patterns in childhood asthma
Source: Front Genet. 2025 Jun 20;16:1557709. doi: 10.3389/fgene.2025.1557709 (PMC12226291; doi:10.3389/fgene.2025.1557709)
Supplement: Supplementary file 5 [file Table1.xlsx]

## Sheet: Sheet1
Gene Symbol
GSDMD
GSDME
NLRP3
CASP4
CASP1
GSDMB
GSDMC
NLRP1
CASP3
GSDMA
AIM2
CASP8
IL1B
GZMB
CASP5
IL18
PYCARD
GZMA
CARD8
NLRC4
HMGB1
DPP9
ZBP1
TRIM21
CASP6
ELANE
APIP
DPP8
IFI27
CD274
STAT3
USP48
SIRT1
GBP1
MEFV
NAIP
DDX3X
NINJ1
TRIM24
CASP7
AGER
MAPK14
TXNIP
MAP3K20
DNMT1
TP53
DHX9
NLRP9
TNFRSF21
H2AX
H2AC20
TUG1
MTOR
TP63
IRF1
CHMP4B
CHMP3
FOXO3
ATG5
NFKB1
CTSG
ELAVL1
NLRP6
MAPK11
NEK7
NFE2L2
ADIPOQ
TNF
TREM2
VEGFA
KLF4
IL17A
HDAC2
STING1
METTL3
CAMP
P2RX7
PRMT5
TREM1
FLNA
PTX3
GBP5
STAT2
TRAF3
FOXP3
SESN2
TLR4
BRD4
NLRP7
BRCC3
MMP9
RELA
BRCA1
COL2A1
GSTP1
SERPINC1
CD55
CDKN1B
CYBB
GALNS
GGT1
RPS19
PAH
BCL6
CA1
SERPINH1
ALOX15
HP
LCN2
TRAF2
FMR1
PLAUR
SIRT6
CMA1
CUL4B
FCGRT
GABRG3
P4HA1
S100A9
S100A8
FKBP10
SLC4A2
CLEC3B
CPA3
FSTL1
H1-2
PVALB
RASGRF1
RPL3
ANKLE2
PPIC
PRG2
GAR1
H1-5
RPL7A
DHX8
RPL27A
SSR1
ACSM3
H1-1
RBM26
SRP14
PROM2
HEATR5A
ZNF329
GJA1
ANXA3
HTRA1
SIRT3
FUS
SNIP1
CALM1
PRDM1
CALM2
CALM3
PCSK9
GATA1
GJB1
TNFRSF11B
ADAR
IFI16
GPX3
TRIM6
PKM
VDR
PINK1
IKBKE
MDH1
KIF23
RPTOR
ARID5B
ALKBH5
CRTAC1
IRF2
SQSTM1
MLKL
NR4A1
UBR2
CPTP
NINJ2
SLC46A2
ETS1
TRAF6
CEBPB
INPP5D
TET2
S100A4
SNRPN
CTSV
IQGAP1
RBMX
TOMM20
UTS2
SIGLEC15
ZNF532
TRIM45
ULK1
PTPN11
SMAD2
APOE
ROCK1
SDHB
ANXA1
GATA6
IKBKG
PAK2
CLEC7A
APOC3
FPR2
SETD7
TRIM25
ATP6AP1
EEF2K
TNFSF10
NDUFA13
SMURF2
FOXO4
GABARAP
GABARAPL1
NLRX1
PLA2R1
SLC6A14
SYVN1
TRIM38
FGF21
IL37
SMC4
KCNK5
DTX3L
DENND4C
IL1A
LDLR
APOA1
STAT5A
ALOX5
FASN
KIF11
SGK1
SPTAN1
IKZF1
MUC1
MYH9
AQP1
COL1A2
NEDD4
TPM3
ACTG1
BSG
TFAM
PGF
CXCL8
SPTBN1
USP14
MVP
FAT1
USF2
IL32
SLC16A4
YTHDF2
SLC30A7
OTUD4
USP25
PIF1
YAF2
CHRFAM7A
MALT1
TLR2
GSK3B
ICAM1
PTGS2
SREBF1
STK4
EZR
PRF1
IRF3
MST1
VTN
KRT6A
MCOLN1
CITED2
VPS4A
MFHAS1
VSIG4
LETMD1
SF3A2
AMIGO2
MPEG1
SNRK
ABL1
EPHA2
HDAC6
PPARG
HSP90AA1
TLR3
HSP90AB1
CDK9
IRF9
FGF5
UCP1
NLRP2
MELTF
TSLP
GNA15
PRORP
TIFA
ZDHHC1
TRIM59
EZH2
BAX
DNMT3A
DNMT3B
CYCS
POLA1
BAK1
CHMP2B
EED
RBBP4
H3-3A
SUZ12
PRIM1
RBBP7
H2BC21
H3-3B
POLA2
H3C1
H4C3
PRIM2
H2BC11
H2AZ2
H2BC3
H2BC4
H2BC5
H2BC9
H3C2
CHMP6
H2AC6
H2BC14
H3C12
H4C1
CHMP2A
H2AC4
H2BC1
H2BC12
H2BC13
H2BC15
H2BC17
H3C13
H3C3
H3C6
H4C16
H4C6
H2BC26
CHMP7
H3C11
H3C14
H4C11
H4C2
CHMP4A
CHMP4C
H2AC14
H2BC10
H2BC6
H3C10
H3C8
H4C5
H4C9
H2AC18
H3C7
H4C12
H4C4
H4C8
H2AC7
H2AJ
H2BC7
H2BC8
H3C4
H4C13
H2AB1
H2AC8
H4C14
H4C15
H2AC19
H3C15
RNF103-CHMP3
LOC102724334
PTEN
NFKBIA
STAT6
DRD2
HDAC3
LMNA
ACTN4
ADORA1
ADORA2A
ADORA2B
CBFB
HSP90B1
CA9
ADORA3
IFNB1
OSM
NOP56
ANLN
FLOT1
PECAM1
USP18
RCN1
METTL14
S100A12
RRBP1
KDM5D
RSF1
RSL1D1
TRIM31
NOP2
TAF6L
TRIM64
SOCS1
PANX1
CRYZL2P-SEC16B
MRE11
TFG
FNDC5
FNDC4
MAP3K7
PARP1
PRKN
USP8
NR1H2
MKI67
TCEA3
USP47
IL36G
IL36B
PRTN3
SERPINB1
DUOX1
ZEB2
GBP2
GBP3
APOL1
BNIP3
IRGM
CASP9
ANO6
CNR1
FADD
VCAM1
VIM
CAPN1
JUN
RIPK3
BECN1
MAP2K6
BHLHE40
BHLHE41
ATOH8
ALK
XIAP
CSNK1A1
CDK1
BIRC2
TFAP2A
BIRC3
ATG16L1
E2F4
LY96
MIB1
UBE2D2
GLMN
SUGT1
NLRP13
SCAF11
IL18R1
TUBB6
MYD88
TLR8
APAF1
HKDC1
WFDC12
SNAP25
TRPV1
USP9X
DKK1
TNFAIP1
NOS1
NOS2
TACR1
DPEP1
PKN2
TAC1
CHMP1A
ANO10
PYDC2
GPX4
CCL5
CCDC6
MUC20
APP
ACE2
TRPA1
IL13
NR2C2
IL27
EGFR
AKT1
GAPDH
IL6
ALPL
COL1A1
ADRB2
ATF6
ITCH
RUNX2
PEPD
SPP1
DGCR8
BGLAP
XPNPEP1
MS4A2
NCR1
POP1
ORMDL3
KRT80
SELENOW
BTK
MDM2
AXL
BCL2
FLT1
IL1RN
MAPT
RIPK1
YWHAE
STXBP1
IFIH1
ANXA2
CASP10
CFH
YWHAZ
CD14
CRKL
CSTB
FTO
HNRNPA2B1
HSF1
HUWE1
IRAK3
TLR9
CHI3L1
NFS1
SOX10
TNFSF13B
ACSS2
PRDX6
RAB5A
STXBP2
UBE2D3
ATG7
CDC37
GSTO1
MELK
BNIP3L
HNRNPC
IGF2BP3
LRPPRC
ASIC1
ATG3
BTN3A1
DEPTOR
ERP44
GPER1
PDCD6IP
USP24
DKK3
AHSA1
IL18BP
MAVS
BST2
LYST
SRPK1
STXBP3
TRPM2
IL13RA2
CGAS
EIF3C
VPS4B
FXYD6
UFL1
VPS28
CLEC5A
SEC22B
SIGLEC14
NOD1
NOD2
PJVK
PLCG1
PRKACA
TIRAP
