# Supplementary material for: Integrative bioinformatics analysis of pyroptosis-related genes and immune infiltration patterns in childhood asthma
Source: Front Genet. 2025 Jun 20;16:1557709. doi: 10.3389/fgene.2025.1557709 (PMC12226291; doi:10.3389/fgene.2025.1557709)
Supplement: Supplementary file 6 [file Table5.xlsx]

## Sheet: TableS5-mRNA-miRNA
mRNA	miRNA
hsa-miR-15a-5p	BCL2
hsa-miR-16-5p	BCL2
hsa-miR-147a	BCL2
hsa-miR-34a-5p	BCL2
hsa-miR-15b-5p	BCL2
hsa-miR-153-3p	BCL2
hsa-miR-195-5p	BCL2
hsa-miR-365a-3p	BCL2
hsa-miR-342-3p	BCL2
hsa-miR-424-5p	BCL2
hsa-miR-448	BCL2
hsa-miR-449a	BCL2
hsa-miR-497-5p	BCL2
hsa-miR-140-3p	BCL2
hsa-miR-371a-5p	BECN1
hsa-miR-216b-5p	BECN1
hsa-miR-381-3p	NFKBIA
hsa-miR-300	NFKBIA
